# Supplementary material for: CoDNet: controlled diffusion network for structure-based drug design
Source: Bioinform Adv. 2025 Feb 19;5(1):vbaf031. doi: 10.1093/bioadv/vbaf031 (PMC11886848; doi:10.1093/bioadv/vbaf031)
Supplement: vbaf031_Supplementary_Data [file vbaf031_supplementary_data.zip]

Archive with 1 entries (1 files):
- Supplementary Materials for Online.docx
